# Supplementary material for: Postoperative Cerebral Venous Sinus Thrombosis Following a Retrosigmoid Craniotomy—A Clinical and Radiological Analysis
Source: Brain Sci. 2023 Jul 7;13(7):1039. doi: 10.3390/brainsci13071039 (PMC10377583; doi:10.3390/brainsci13071039)
Supplement: Supplementary file 1 [file brainsci-13-01039-s001.zip]

Archive with 1 entries (1 files):
- brainsci-2473197-supplementary.pdf
